# Supplementary material for: Chemical Profile, Antibacterial, Antibiofilm, and Antiviral Activities of Pulicaria crispa Most Potent Fraction: An In Vitro and In Silico Study
Source: Molecules. 2023 May 19;28(10):4184. doi: 10.3390/molecules28104184 (PMC10224259; doi:10.3390/molecules28104184)
Supplement: Supplementary file 1 [file molecules-28-04184-s001.zip]

Archive with 1 entries (1 files):
- molecules-2361930-supplementary.pdf
